# Supplementary material for: Clinical Pharmacokinetics of Fexofenadine: A Systematic Review
Source: Pharmaceutics. 2024 Dec 20;16(12):1619. doi: 10.3390/pharmaceutics16121619 (PMC11677975; doi:10.3390/pharmaceutics16121619)
Supplement: Supplementary file 1 [file pharmaceutics-16-01619-s001.zip]

Archive with 2 entries (1 files):
- pharmaceutics-3337002-supplementary/
- pharmaceutics-3337002-supplementary/pharmaceutics-3337002-supplementary.pdf
